# Supplementary material for: The impact of red blood cell storage duration on clinical outcomes in pediatric cardiac surgery: a systematic review and meta-analysis
Source: Front Pediatr. 2025 Dec 16;13:1649610. doi: 10.3389/fped.2025.1649610 (PMC12748228; doi:10.3389/fped.2025.1649610)
Supplement: Supplementary file 1 [file Datasheet1.zip]

Archive with 2 entries (2 files):
- Supplementary_Materials.docx
- Supplementary_Methods..docx
